# Supplementary material for: High-Intensity Interval Training upon Cognitive and Psychological Outcomes in Youth: A Systematic Review
Source: Int J Environ Res Public Health. 2021 May 17;18(10):5344. doi: 10.3390/ijerph18105344 (PMC8157174; doi:10.3390/ijerph18105344)
Supplement: Supplementary file 1 [file ijerph-18-05344-s001.zip]

Archive with 1 entries (1 files):
- ijerph-1189308-supplementary.xlsx
