# Supplementary material for: High-Intensity Interval Training upon Cognitive and Psychological Outcomes in Youth: A Systematic Review
Source: Int J Environ Res Public Health. 2021 May 17;18(10):5344. doi: 10.3390/ijerph18105344 (PMC8157174; doi:10.3390/ijerph18105344)
Supplement: Supplementary file 1 [file ijerph-18-05344-s001.zip › ijerph-1189308-supplementary.xlsx]

## Sheet: Folha1
	Table 1. Search strategies used for each database
High-intensity interval training upon cognitive and psychological outcomes in youth: a systematic review
Database
ISI Web of Science	TS = (psychological* OR behavioral* OR cognitive outcomes* OR attention* OR concentration*) AND TS = (young* OR adolescent* OR children* OR youth* OR childhood*) AND TS = (high-intensity interval training* OR HIIT* OR physical exercise*)
	TS= topic; Document type: Article; Range time: 1985-2021; Number of results: 4191
PubMed	All Field: (psychological* OR behavioral* OR cognitive outcomes* OR attention* OR concentration*) AND (young* OR adolescent* OR children* OR youth* OR childhood*) AND (high-intensity interval training* OR HIIT* OR vigorous-intensity training*)
	Document type: Article; Filters: full text, abstract, age:child and adolescent; Range time: 1975-2021; Number of results: 1545
Scopus	ALL= (psychological* OR behavioral* OR cognitive AND outcomes* OR attention* OR concentration* ) AND ( young* OR adolescent* OR children* OR youth* OR childhood* ) AND ( high-intensity AND interval AND training OR HIIT OR vigorous-intensity)
	Document type: Article; Range: 1981-2021; Number of results: 1212
PsycINFO	SU= psychological* OR behavioral* OR cognitive outcomes* OR attention* OR concentration*) AND SU= (young* OR adolescent* OR children* OR youth* OR childhood*) AND SU=(high-intensity interval training* OR HIIT* OR physical exercise*)
	SU= Subject; Document type: Article; Filters: Full-text and peer-review; Range time: 1977-2020; Number of results: 190
